# Supplementary material for: Physics-informed deep learning approach for modeling crustal deformation
Source: Nat Commun. 2022 Nov 19;13:7092. doi: 10.1038/s41467-022-34922-1 (PMC9675849; doi:10.1038/s41467-022-34922-1)
Supplement: Supplementary file 3 — Supplementary Software 1 [file 41467_2022_34922_MOESM3_ESM.zip]

Archive with 17 entries (8 files):
- programs/class_pinn.py
- programs/class_pinn_mb.py
- programs/estimation.py
- programs/estimation_mb.py
- programs/figure/
- programs/figure/1A/
- programs/figure/1B/
- programs/figure/1C/
- programs/figure/2A/
- programs/figure/2B/
- programs/figure/3A/
- programs/figure/3B/
- programs/optimization.py
- programs/optimization_mb.py
- programs/plot.py
- programs/readme.txt
- programs/result/
