# Supplementary material for: Physics-informed deep learning approach for modeling crustal deformation
Source: Nat Commun. 2022 Nov 19;13:7092. doi: 10.1038/s41467-022-34922-1 (PMC9675849; doi:10.1038/s41467-022-34922-1)
Supplement: Supplementary file 3 — Supplementary Software 1 [file 41467_2022_34922_MOESM3_ESM.zip › programs/class_pinn.py]

'''
Tomohisa Okazaki
September 2022

Physics informed neural network
Antiplane dislocation
Continuous media
Surface fault: S (0 < y < depth)

Governing equations
Elaststaticity: uxx + uyy = 0
Displacement discontinuity: u(S+) - u(S-) = s
Traction continuity: T(S+) = T(S-)
Free surface: T = 0

Physical model
Fault geometry (DS): x(y)
Slip distribution: s(y)
Topography (FS): y(x)
Medium: mu(x,y)

Neural network model
Input: polar coordinates (r, p)
Output: displacement u
'''

import torch
import torch.nn as nn
import torch.autograd as autograd
import numpy as np
import copy
import matplotlib.pyplot as plt

class pinn_dislocation(nn.Module):
    def __init__(self, device, layers, xy_min, xy_max, rp_min, rp_max, fault, slip, topo, medium):
        '''
        device: CPU or CUDA
        layers: Nnumber of nodes (input, hidden, output)
        xy_min: (x, y) min
        xy_max: (x, y) max
        rp_min: (r, p) min
        rp_max: (r, p) max
        fault : fault geometry (DS) x(y)
        slip  : slip distribution s(y)
        topo  : topography (FS) y(x)
        medium: medium mu(x,y)
        '''
        super().__init__()
        self.device = device
        self.layers = layers
        self.xy_min = torch.from_numpy(xy_min).double().to(device)
        self.xy_max = torch.from_numpy(xy_max).double().to(device)
        self.rp_min = torch.from_numpy(rp_min).double().to(device)
        self.rp_max = torch.from_numpy(rp_max).double().to(device)
        self.fault = fault
        self.slip = slip
        self.topo = topo
        self.medium = medium
        self.linears = nn.ModuleList([nn.Linear(layers[i], layers[i+1]) for i in range(len(layers)-1)])
        self.activation = nn.Tanh()
        for i in range(len(layers)-1):
            nn.init.xavier_normal_(self.linears[i].weight.data, gain=1.0)
            nn.init.zeros_(self.linears[i].bias.data)

    def forward(self, x):
        ''' Displacement (u) '''
        x = ((x - self.rp_min) / (self.rp_max - self.rp_min)).double()
        for i in range(len(self.layers)-2):         
            x = self.linears[i](x)
            x = self.activation(x)
        return self.linears[-1](x)

    def strain(self, rp):
        ''' Strain (ex, ey) '''
        z = rp.clone()
        r = z[:,[0]]
        p = z[:,[1]]
        z.requires_grad = True
        u = self.forward(z)
        u_r_p = autograd.grad(u, z, torch.ones([len(rp), 1]).to(self.device), create_graph=True)[0]
        u_r = u_r_p[:,[0]]
        u_p = u_r_p[:,[1]]
        ex = torch.sin(p) * u_r + torch.cos(p) * u_p / r
        ey = torch.cos(p) * u_r - torch.sin(p) * u_p / r
        return 0.5 * torch.cat((ex, ey), 1)

    ''' Loss function '''

    def loss_pde(self, rp, xy, mode):
        ''' Loss (PDE) '''
        rp.requires_grad = True
        xy.requires_grad = True
        r = rp[:,0]
        p = rp[:,1]
        u = self.forward(rp)
        u_r_p = autograd.grad(u, rp, torch.ones([len(rp), 1]).to(self.device), retain_graph=True, create_graph=True)[0]
        u_r = u_r_p[:,0]
        u_p = u_r_p[:,1]
        u_r_rp = autograd.grad(u_r, rp, torch.ones(len(rp)).to(self.device), create_graph=True)[0]
        u_p_pp = autograd.grad(u_p, rp, torch.ones(len(rp)).to(self.device), create_graph=True)[0]
        u_rr = u_r_rp[:,0]
        u_pp = u_p_pp[:,1]
        mu = self.medium.mu(xy)
        mu_x_y = autograd.grad(mu, xy, torch.ones(len(xy)).to(self.device), create_graph=True)[0]
        mu_x = mu_x_y[:,0]
        mu_y = mu_x_y[:,1]
        fx = r * torch.sin(p) * u_r + torch.cos(p) * u_p
        fy = r * torch.cos(p) * u_r - torch.sin(p) * u_p
        f = r ** 2 * u_rr + r * u_r + u_pp + r * (mu_x * fx + mu_y * fy) / mu
        if mode == 'res':
            return f, (f ** 2).mean()
        else:
            return (f ** 2).mean()

    def loss_dsu(self, rpp, mode):
        ''' Loss (DS displacement) '''
        rpn = copy.deepcopy(rpp)
        if self.fault.type == 'surface':
            rpn[:,1] += 2 * np.pi
        if self.fault.type == 'buried':
            rpn[:,1] -= 2 * np.pi
        y = rpp[:,0] * torch.cos(rpp[:,1])
        up = self.forward(rpp).reshape(-1)
        un = self.forward(rpn).reshape(-1)
        s = self.slip.y2s(y)
        f = up - un - s
        if mode == 'res':
            return f, (f ** 2).mean()
        else:
            return (f ** 2).mean()

    def loss_dst(self, rpp, x_y, mode):
        ''' Loss (DS traction) '''
        ny = - x_y
        nx = torch.ones_like(ny)
        nrm = torch.sqrt(nx ** 2 + ny ** 2)
        nx /= nrm
        ny /= nrm

        zp = rpp.clone()
        zp.requires_grad = True
        up = self.forward(zp)
        up_r_p = autograd.grad(up, zp, torch.ones([len(rpp), 1]).to(self.device), create_graph=True)[0]
        up_r = up_r_p[:,0]
        up_p = up_r_p[:,1]
        rp = zp[:,0]
        pp = zp[:,1]
        fpx = rp * torch.sin(pp) * up_r + torch.cos(pp) * up_p
        fpy = rp * torch.cos(pp) * up_r - torch.sin(pp) * up_p

        rpn = copy.deepcopy(rpp)
        if self.fault.type == 'surface':
            rpn[:,1] += 2 * np.pi
        if self.fault.type == 'buried':
            rpn[:,1] -= 2 * np.pi
        zn = rpn.clone()
        zn.requires_grad = True
        un = self.forward(zn)
        un_r_p = autograd.grad(un, zn, torch.ones([len(rpn), 1]).to(self.device), create_graph=True)[0]
        un_r = un_r_p[:,0]
        un_p = un_r_p[:,1]
        rn = zn[:,0]
        pn = zn[:,1]
        fnx = rn * torch.sin(pn) * un_r + torch.cos(pn) * un_p
        fny = rn * torch.cos(pn) * un_r - torch.sin(pn) * un_p

        f = nx * (fpx - fnx) + ny * (fpy - fny)
        if mode == 'res':
            return f, (f ** 2).mean()
        else:
            return (f ** 2).mean()

    def loss_fs(self, rp, y_x, mode):
        ''' Loss (FS) '''
        nx = - y_x
        ny = torch.ones_like(nx)
        nrm = torch.sqrt(nx ** 2 + ny ** 2)
        nx /= nrm
        ny /= nrm
        rp.requires_grad = True
        r = rp[:,0]
        p = rp[:,1]
        u = self.forward(rp)
        u_r_p = autograd.grad(u, rp, torch.ones([len(rp), 1]).to(self.device), create_graph=True)[0]
        u_r = u_r_p[:,0]
        u_p = u_r_p[:,1]
        fx = r * torch.sin(p) * u_r + torch.cos(p) * u_p
        fy = r * torch.cos(p) * u_r - torch.sin(p) * u_p
        f = nx * fx + ny * fy
        if mode == 'res':
            return f, (f ** 2).mean()
        else:
            return (f ** 2).mean()

    def loss(self, rp_pde, xy_pde, rp_ds, x_y_ds, rp_fs, y_x_fs, w_pde, w_dsu, w_dst, w_fs, mode):
        ''' Loss (total) '''
        if mode == 'opt':
            loss_pde = self.loss_pde(rp_pde, xy_pde, mode)
            loss_dsu = self.loss_dsu(rp_ds, mode)
            loss_dst = self.loss_dst(rp_ds, x_y_ds, mode)
            loss_fs = self.loss_fs(rp_fs, y_x_fs, mode)
            loss = w_pde * loss_pde + w_dsu * loss_dsu + w_dst * loss_dst + w_fs * loss_fs
            return loss_pde, loss_dsu, loss_dst, loss_fs, loss
        elif mode == 'res':
            res_pde, loss_pde = self.loss_pde(rp_pde, xy_pde, mode)
            res_dsu, loss_dsu = self.loss_dsu(rp_ds, mode)
            res_dst, loss_dst = self.loss_dst(rp_ds, x_y_ds, mode)
            res_fs, loss_fs = self.loss_fs(rp_fs, y_x_fs, mode)
            loss = w_pde * loss_pde + w_dsu * loss_dsu + w_dst * loss_dst + w_fs * loss_fs
            return loss_pde, loss_dsu, loss_dst, loss_fs, loss, res_pde, res_dsu, res_dst, res_fs

    ''' Coordinate transformation '''

    def xy2rp(self, xy):
        r = torch.sqrt(xy[:,0] ** 2 + xy[:,1] ** 2)
        p = torch.atan2(xy[:,0], xy[:,1])
        if self.fault.type == 'surface':
            mask = p < 0
            p += 2 * np.pi * mask
            mask = (xy[:,1] >= 0) * (xy[:,0] >= 0) * (xy[:,0] <= self.fault.y2x(xy[:,1]))
            p += 2 * np.pi * mask
        '''
        elif self.fault.type == 'buried':
            mask = (xy[:,1] <= 0) * (xy[:,0] >= 0) * (xy[:,0] <= self.fault.y2x(xy[:,1]))
            p -= 2 * np.pi * mask
        '''
        rp = torch.cat((r.reshape(-1, 1), p.reshape(-1, 1)), 1)
        return rp

    def y2rp_ds(self, y):
        y.requires_grad = True
        x = self.fault.y2x(y)
        x_y = autograd.grad(x.reshape(-1, 1), y, torch.ones([len(y), 1]).to(self.device), create_graph=True)[0]
        r = torch.sqrt(x ** 2 + y ** 2)
        p = torch.atan2(x, y)
        rp = torch.cat((r.reshape(-1, 1), p.reshape(-1, 1)), 1)
        return rp.detach(), x.detach(), x_y.detach()

    def x2rp_fs(self, x):
        x.requires_grad = True
        y = self.fault.depth + self.topo.x2y(x)
        y_x = autograd.grad(y.reshape(-1, 1), x, torch.ones([len(x), 1]).to(self.device), create_graph=True)[0]
        r = torch.sqrt(x ** 2 + y ** 2)
        p = torch.atan2(x, y)
        if self.fault.type == 'surface':
            mask = x < self.fault.y2x(y)
            p += 2 * np.pi * mask
        rp = torch.cat((r.reshape(-1, 1), p.reshape(-1, 1)), 1)
        return rp.detach(), y.detach(), y_x.detach()

    ''' Collocation points '''

    '''Grid '''
    def val_grid_pde(self, grid):
        x1 = torch.arange(self.xy_min[0], 0, grid)
        x2 = torch.arange(grid, self.xy_max[0] + 1e-6, grid)
        x = torch.cat((x1, x2))
        y = torch.arange(self.xy_min[1], self.xy_max[1], grid)
        x_grid, y_grid = torch.meshgrid(x, y)
        xy = torch.cat((x_grid.reshape(-1, 1), y_grid.reshape(-1, 1)), 1)
        mask = xy[:,1] < self.fault.depth + self.topo.x2y(xy[:,0])
        xy = xy[mask]
        rp = self.xy2rp(xy)
        return rp, xy

    def val_grid_ds(self, grid):
        if self.fault.type == 'surface':
            y = torch.arange(grid, self.fault.depth, grid)
        elif self.fault.type == 'buried':
            y = torch.arange(self.xy_min[1], 0, grid)
        rp, x, x_y = self.y2rp_ds(y)
        xy = torch.cat((x.reshape(-1, 1), y.reshape(-1, 1)), 1)
        return rp, xy, x_y

    def val_grid_fs(self, grid):
        x1 = torch.arange(self.xy_min[0], 0, grid)
        x2 = torch.arange(grid, self.xy_max[0] + 1e-6, grid)
        x = torch.cat((x1, x2))
        rp, y, y_x = self.x2rp_fs(x)
        xy = torch.cat((x.reshape(-1, 1), y.reshape(-1, 1)), 1)
        return rp, xy, y_x

    ''' Sampling PDE '''
    def sampling_pde_uni(self, n):
        ''' Uniform '''
        xy = self.xy_min + (self.xy_max - self.xy_min) * torch.rand(2 * n, 2)
        mask = xy[:,1] < self.fault.depth + self.topo.x2y(xy[:,0])
        xy = xy[mask]
        if len(xy) > n:
            xy = xy[:n]
        rp = self.xy2rp(xy)
        return rp, xy

    def sampling_pde_con(self, n, sigma_l=0.5, sigma_u=0.3):
        ''' Uniform + Gauss '''
        # Uniform
        xy_0 = self.xy_min + (self.xy_max - self.xy_min) * torch.rand(n, 2)
        mask = xy_0[:,1] < self.fault.depth + self.topo.x2y(xy_0[:,0])
        xy_0 = xy_0[mask]
        if len(xy_0) > n // 2:
            xy_0 = xy_0[:n // 2]
        if self.fault.type == 'surface':
            # Gauss (0,0)
            xy_1 = sigma_l * torch.randn(n, 2)
            mask = xy_1[:,1] < self.fault.depth + self.topo.x2y(xy_1[:,0])
            xy_1 = xy_1[mask]
            if len(xy_1) > n // 4:
                xy_1 = xy_1[:n // 4]
            # Gauss (a,d)
            xy_2 = torch.tensor((self.fault.width, self.fault.depth)) + sigma_u * torch.randn(n, 2)
            mask = xy_2[:,1] < self.fault.depth + self.topo.x2y(xy_2[:,0])
            xy_2 = xy_2[mask]
            if len(xy_2) > n // 4:
                xy_2 = xy_2[:n // 4]
            # Combine
            xy = torch.cat((xy_0, xy_1, xy_2), 0)
        elif self.fault.type == 'buried':
            # Gauss (0,0)
            xy_1 = sigma_l * torch.randn(n, 2)
            mask = xy_1[:,1] < self.fault.depth + self.topo.x2y(xy_1[:,0])
            xy_1 = xy_1[mask]
            if len(xy_1) > n // 2:
                xy_1 = xy_1[:n // 2]
            # Combine
            xy = torch.cat((xy_0, xy_1), 0)
        rp = self.xy2rp(xy)
        return rp, xy

    def sampling_pde(self, samp, n):
        if samp == 'uniform':
            return self.sampling_pde_uni(n)
        elif samp == 'concentrate':
            return self.sampling_pde_con(n)

    ''' Sampling DS '''
    def sampling_ds_uni(self, n):
        ''' Uniform '''
        if self.fault.type == 'surface':
            y = self.fault.depth * torch.rand(n) # (0, d)
        elif self.fault.type == 'buried':
            y = self.xy_min[1] * torch.rand(n) # (ymin, 0)
        rp, x, x_y = self.y2rp_ds(y)
        xy = torch.cat((x.reshape(-1, 1), y.reshape(-1, 1)), 1)
        return rp, xy, x_y

    def sampling_ds_con(self, n, sigma=0.3):
        ''' Uniform + Gauss '''
        if self.fault.type == 'surface':
            y0 = self.fault.depth * torch.rand(n // 2) # (0, d)
            y1 = self.fault.depth - sigma * torch.abs(torch.randn(n // 2))
        elif self.fault.type == 'buried':
            y0 = self.xy_min[1] * torch.rand(n // 2) # (ymin, 0)
            y1 = - sigma * torch.abs(torch.randn(n // 2))
        y = torch.cat((y0, y1))
        rp, x, x_y = self.y2rp_ds(y)
        xy = torch.cat((x.reshape(-1, 1), y.reshape(-1, 1)), 1)
        return rp, xy, x_y

    def sampling_ds(self, samp, n):
        if samp == 'uniform':
            return self.sampling_ds_uni(n)
        if samp == 'concentrate':
            return self.sampling_ds_con(n)

    ''' Sampling FS '''
    def sampling_fs_uni(self, n):
        ''' Uniform '''
        x = self.xy_min[0] + (self.xy_max[0] - self.xy_min[0]) * torch.rand(n)
        rp, y, y_x = self.x2rp_fs(x)
        xy = torch.cat((x.reshape(-1, 1), y.reshape(-1, 1)), 1)
        return rp, xy, y_x

    def sampling_fs_con(self, n, sigma=0.5):
        ''' Uniform + Gauss '''
        # Uniform
        x0 = self.xy_min[0] + (self.xy_max[0] - self.xy_min[0]) * torch.rand(n // 2)
        # Gauss (a)
        x1 = self.fault.width + sigma * torch.randn(n // 2)
        # Combine
        x = torch.cat((x0, x1))
        rp, y, y_x = self.x2rp_fs(x)
        xy = torch.cat((x.reshape(-1, 1), y.reshape(-1, 1)), 1)
        return rp, xy, y_x

    def sampling_fs(self, samp, n):
        if samp == 'uniform':
            return self.sampling_fs_uni(n)
        elif samp == 'concentrate':
            return self.sampling_fs_con(n)


def optimization(filename, model, optimizer, loss_tol, w_pde, w_dsu, w_dst, w_fs, ite_max, grid_pde, grid_ds, grid_fs, samp_pde, samp_ds, samp_fs, n_pde, n_ds, n_fs, loss_ini=1e10, ite_save=100):
    ''' Optimization '''
    pinn_opt = copy.deepcopy(model)
    ite_opt = 0
    loss_opt = loss_ini
    fwt = open('result/learn_train_'+filename+'.dat','w')
    fwv = open('result/learn_valid_'+filename+'.dat','w')

    ''' Training '''
    for i in range(ite_max):
        # mini batch
        rp_pde, xy_pde = model.sampling_pde(samp_pde, n_pde)
        rp_ds, xy_ds, x_y_ds = model.sampling_ds(samp_ds, n_ds)
        rp_fs, xy_fs, y_x_fs = model.sampling_fs(samp_fs, n_fs)
        # loss
        loss_pde, loss_dsu, loss_dst, loss_fs, loss = model.loss(rp_pde, xy_pde, rp_ds, x_y_ds, rp_fs, y_x_fs, w_pde, w_dsu, w_dst, w_fs, mode='opt')
        if (i + 1) % 100 == 0:
            print(i + 1, 'PDE:', '%.3e'%loss_pde.item(), ', DS-u:', '%.3e'%loss_dsu.item(), ', DS-T:', '%.3e'%loss_dst.item(), ', FS:', '%.3e'%loss_fs.item(), ', Total:', '%.3e'%loss.item())
        fwt.write(str(i + 1)+'\t'+str('%.4e'%loss.item())+'\t'+str('%.4e'%loss_dsu.item())+'\t'+str('%.4e'%loss_dst.item())+'\t'+str('%.4e'%loss_fs.item())+'\t'+str('%.4e'%loss.item())+'\n')
        # update
        optimizer.zero_grad()
        loss.backward()
        optimizer.step()

        ''' Validation '''
        if loss < loss_tol:
            rp_pde, xy_pde = model.val_grid_pde(grid_pde)
            rp_ds, xy_ds, x_y_ds = model.val_grid_ds(grid_ds)
            rp_fs, xy_fs, y_x_fs = model.val_grid_fs(grid_fs)
            # loss
            loss_pde, loss_dsu, loss_dst, loss_fs, loss = model.loss(rp_pde, xy_pde, rp_ds, x_y_ds, rp_fs, y_x_fs, w_pde, w_dsu, w_dst, w_fs, mode='opt')
            print(i + 1, 'PDE:', '%.3e'%loss_pde.item(), ', DS-u:', '%.3e'%loss_dsu.item(), ', DS-T:', '%.3e'%loss_dst.item(), ', FS:', '%.3e'%loss_fs.item(), ', Total:', '%.3e'%loss.item(), 'Valid')
            fwv.write(str(i + 1)+'\t'+str('%.4e'%loss_pde.item())+'\t'+str('%.4e'%loss_dsu.item())+'\t'+str('%.4e'%loss_dst.item())+'\t'+str('%.4e'%loss_fs.item())+'\t'+str('%.4e'%loss.item())+'\n')
            # update
            if loss.item() < loss_opt:
                ite_opt = i + 1
                loss_opt = loss.item()
                pinn_opt = copy.deepcopy(model)
                if loss.item() < loss_tol:
                    break

    fwt.close()
    fwv.close()
    return pinn_opt, ite_opt, loss_opt

''' Fault geometry '''

def xy2n(x_y):
    ''' Unit normal '''
    ny = - x_y.reshape(-1, 1)
    nx = torch.ones_like(ny).reshape(-1, 1)
    nrm = torch.sqrt(nx ** 2 + ny ** 2).reshape(-1, 1)
    nx /= nrm
    ny /= nrm
    return torch.cat((nx, ny), 1)

class fault_straight:
    ''' Straight '''
    def __init__(self, depth, width):
        self.type = 'surface'
        if width == 0:
            self.name = 'vertical'
        else:
            self.name = 'straight'
        self.depth = depth
        self.width = width
    
    def y2x(self, y):
        return self.width * y / self.depth

class fault_parabolic:
    '''Parabolic '''
    def __init__(self, depth, width):
        self.type = 'surface'
        if width == 0:
            self.name = 'vertical'
        else:
            self.name = 'parabolic'
        self.depth = depth
        self.width = width
    
    def y2x(self, y):
        return self.width * (1 - (y / self.depth - 1) ** 2)

class fault_buried:
    ''' Buried '''
    def __init__(self, depth):
        self.type = 'buried'
        self.name = 'buried'
        self.depth = depth
        self.width = 0.
    
    def y2x(self, y):
        return 0 + 0 * y

''' Slip distribution '''

class slip_uniform_slip:
    ''' Uniform slip '''
    def __init__(self, slip_max):
        self.name = 'uniform_slip'
        self.slip_max = slip_max
    
    def y2s(self, y):
        return self.slip_max * torch.ones_like(y)

class slip_uniform_stress:
    ''' Uniform stress drop '''
    def __init__(self, depth, slip_max):
        self.name = 'uniform_stress'
        self.depth = depth
        self.slip_max = slip_max
    
    def y2s(self, y):
        return self.slip_max * ((1 - (y / self.depth - 1) ** 2)) ** 0.5

class slip_tapered_stress:
    ''' Tapered stress drop '''
    def __init__(self, depth, slip_max):
        self.name = 'tapered_stress'
        self.depth = depth
        self.slip_max = slip_max
    
    def y2s(self, y):
        return self.slip_max * ((1 - (y / self.depth - 1) ** 2)) ** 1.5

''' Topography '''

def yx2n(y_x):
    ''' Unit normal '''
    nx = - y_x.reshape(-1, 1)
    ny = torch.ones_like(nx).reshape(-1, 1)
    nrm = torch.sqrt(nx ** 2 + ny ** 2).reshape(-1, 1)
    nx /= nrm
    ny /= nrm
    return torch.cat((nx, ny), 1)

class topo_gauss:
    def __init__(self, topo_a, topo_m, topo_l, x0):
        # x0: x coordinate of surface fault
        if topo_a == 0:
            self.name = 'flat'
        else:
            self.name = 'gauss'
        self.a = topo_a
        self.m = topo_m
        self.l = topo_l
        self.y0 = self.a * (np.exp(-0.5 * ((x0 - self.m) / self.l) ** 2))
        if self.a >= 0:
            self.ymax = self.a - self.y0
        else:
            self.ymax = - self.y0 

    def x2y(self, x):
        return self.a * torch.exp(-0.5 * ((x - self.m) / self.l) ** 2) - self.y0

''' Medium '''

class medium_uniform:
    ''' Uniform '''
    def __init__(self, shear=1.0):
        self.name = 'uniform'
        self.shear = shear

    def mu(self, xy):
        return self.shear + 0 * xy[:,0]

class medium_gauss:
    ''' Gauss '''
    def __init__(self, mu_b, mu_p, mx, my, l):
        self.name = 'gauss'
        self.mu_b = mu_b
        self.mu_p = mu_p
        self.mx = mx
        self.my = my
        self.l = l

    def mu(self, xy):
        return self.mu_b + (self.mu_p - self.mu_b) * torch.exp(-0.5 * ((xy[:,0] - self.mx) ** 2 + (xy[:,1] - self.my) ** 2) / self.l ** 2)
