# Supplementary material for: Physics-informed deep learning approach for modeling crustal deformation
Source: Nat Commun. 2022 Nov 19;13:7092. doi: 10.1038/s41467-022-34922-1 (PMC9675849; doi:10.1038/s41467-022-34922-1)
Supplement: Supplementary file 3 — Supplementary Software 1 [file 41467_2022_34922_MOESM3_ESM.zip › programs/estimation.py]

import torch
import numpy as np
import copy
import time
import class_pinn as cp

filename = '1A'

grid_2d = 0.02
grid_1d = 0.001

'''
Main Code
'''

start = time.time()
torch.set_default_dtype(torch.float64)
device = torch.device('cuda' if torch.cuda.is_available() else 'cpu')

''' PINN model '''
pinn = torch.load('result/model_'+filename+'.ckpt')
xy_min = pinn.xy_min
xy_max = pinn.xy_max
fault_type = pinn.fault.type
fault_d = pinn.fault.depth
fault_a = pinn.fault.width

print('Name  :', filename)
print('Fault :', pinn.fault.name)
print('Slip  :', pinn.slip.name)
print('Topo  :', pinn.topo.name)
print('Medium:', pinn.medium.name)

''' Estimation '''
x = torch.tensor((xy_min[0], xy_max[0]))
rp, y, y_x = pinn.x2rp_fs(x)
u_mean = pinn(rp).mean().item()

print('Bulk')
rp, xy = pinn.val_grid_pde(grid_2d)
u = pinn(rp) - u_mean
e = pinn.strain(rp)

f = open('result/estimation_bulk_'+filename+'.dat','w')
for i in range(len(u)):
    f.write(str('%.6f'%xy[i][0].item())+'\t'+str('%.6f'%xy[i][1].item())+'\t'+str('%.6f'%u[i][0].item())+'\t'+str('%.6f'%e[i][0].item())+'\t'+str('%.6f'%e[i][1].item())+'\n')
f.close()

print('Medium')
xy.requires_grad = True
mu = pinn.medium.mu(xy)
mu_x_y = torch.autograd.grad(mu.reshape(-1, 1), xy, torch.ones([len(xy), 1]).to(device), create_graph=True)[0]
mu_x = mu_x_y[:,0]
mu_y = mu_x_y[:,1]

f = open('result/estimation_medium_'+filename+'.dat','w')
for i in range(len(mu)):
    f.write(str('%.6f'%xy[i][0].item())+'\t'+str('%.6f'%xy[i][1].item())+'\t'+str('%.6f'%mu[i].item())+'\t'+str('%.6f'%mu_x[i].item())+'\t'+str('%.6f'%mu_y[i].item())+'\n')
f.close()

print('Fault')
rpp, xy, x_y = pinn.val_grid_ds(grid_1d)
rpn = copy.deepcopy(rpp)
if fault_type == 'surface':
    rpn[:,1] += 2 * np.pi
elif fault_type == 'buried':
    rpn[:,1] -= 2 * np.pi
up = pinn(rpp).view(-1) - u_mean 
un = pinn(rpn).view(-1) - u_mean
ep = pinn.strain(rpp)
en = pinn.strain(rpn)
n = cp.xy2n(x_y)
tp = (ep * n).sum(axis=1)
tn = (en * n).sum(axis=1)

f = open('result/estimation_ds_'+filename+'.dat','w')
for i in range(0, len(un)):
    f.write(str('%.6f'%xy[i][0].item())+'\t'+str('%.6f'%xy[i][1].item())+'\t'+str('%.6f'%up[i].item())+'\t'+str('%.6f'%un[i].item())+'\t'+str('%.6f'%(up[i] - un[i]).item())+'\t'+str('%.6f'%ep[i][0].item())+'\t'+str('%.6f'%en[i][0].item())+'\t'+str('%.6f'%(ep[i][0] - en[i][0]).item())+'\t'+str('%.6f'%ep[i][1].item())+'\t'+str('%.6f'%en[i][1].item())+'\t'+str('%.6f'%(ep[i][1] - en[i][1]).item())+'\t')
    f.write(str('%.6f'%n[i][0].item())+'\t'+str('%.6f'%n[i][1].item())+'\t'+str('%.6f'%tp[i].item())+'\t'+str('%.6f'%tn[i].item())+'\n')
f.close()

print('Ground')
rp, xy, y_x = pinn.val_grid_fs(grid_1d)
u = pinn(rp) - u_mean
e = pinn.strain(rp)
n = cp.yx2n(y_x)
t = (e * n).sum(axis=1)

f = open('result/estimation_fs_'+filename+'.dat','w')
for i in range(len(u)):
    f.write(str('%.6f'%xy[i][0].item())+'\t'+str('%.6f'%xy[i][1].item())+'\t'+str('%.6f'%u[i][0].item())+'\t'+str('%.6f'%e[i][0].item())+'\t'+str('%.6f'%e[i][1].item())+'\t'+str('%.6f'%n[i][0].item())+'\t'+str('%.6f'%n[i][1].item())+'\t'+str('%.6f'%t[i].item())+'\n')
f.close()

end = time.time()
print('Time', '%.2f'%(end - start), 'sec')
