# Supplementary material for: Physics-informed deep learning approach for modeling crustal deformation
Source: Nat Commun. 2022 Nov 19;13:7092. doi: 10.1038/s41467-022-34922-1 (PMC9675849; doi:10.1038/s41467-022-34922-1)
Supplement: Supplementary file 3 — Supplementary Software 1 [file 41467_2022_34922_MOESM3_ESM.zip › programs/optimization.py]

import torch
import numpy as np
import time
import class_pinn as cp

filename = '1A'
transfer = None

''' Physical model '''
fault_type = 'vertical'
slip_type = 'uniform_slip'
topo_type = 'flat'
medium_type = 'uniform'
fault_d = 1.
slip_max = 1.

''' Neural network model '''
layers = np.array([2, 40, 40, 40, 40, 40, 40, 40, 40, 1])
xy_lim = 5.
loss_tol = 1e-6
# loss weight
w_pde = 1.
w_dsu = 1.
w_dst = 1.
w_fs = 1.
# number of iterations
ite_max = 1000000
# grid width
grid_pde = 0.1
grid_ds = 0.01
grid_fs = 0.01
# sampling
samp_pde = 'concentrate'
samp_ds = 'uniform'
samp_fs = 'concentrate'
# batch size
n_pde = 256
n_ds = 64
n_fs = 64

'''
Main Code
'''

start = time.time()
torch.set_default_dtype(torch.float64)
device = torch.device('cuda' if torch.cuda.is_available() else 'cpu')

print('Name  :', filename)
if transfer != None:
    print('Trans :', transfer)
print('Fault :', fault_type)
print('Slip  :', slip_type)
print('Topo  :', topo_type)
print('Medium:', medium_type)
print('Layers:', layers)
print('region:', xy_lim)
print('Loss  :', loss_tol)
print('Epochs:', ite_max)

''' File output '''
f = open('result/parameter_'+filename+'.dat','w')
f.write('Output file\t'+filename+'\n')
if transfer != None:
    f.write('Transfer file\t'+transfer+'\n')

f.write('\nFault type\t'+fault_type+'\n')
f.write('Fault depth\t'+str(fault_d)+'\n')
if fault_type == 'straight' or fault_type == 'parabolic':
    f.write('Fault width\t'+str(fault_a)+'\n')

f.write('\nSlip type\t'+slip_type+'\n')
f.write('Maximum slip\t'+str(slip_max)+'\n')

f.write('\nTopography\t'+topo_type+'\n')
if topo_type == 'gauss':
    f.write('Gauss height\t'+str(topo_a)+'\n')
    f.write('Gauss mean x\t'+str(topo_m)+'\n')
    f.write('Gauss length\t'+str(topo_l)+'\n')

f.write('\nMedium type\t'+medium_type+'\n')
if medium_type == 'gauss':
    f.write('Medium mu back\t'+str(medium_mu_b)+'\n')
    f.write('Medium mu peak\t'+str(medium_mu_p)+'\n')
    f.write('Medium mean x\t'+str(medium_mx)+'\n')
    f.write('Medium mean y\t'+str(medium_my)+'\n')
    f.write('Medium length\t'+str(medium_l)+'\n')

f.write('\nNN layers\t')
for i in range(len(layers)-1):
    f.write(str(layers[i])+'-')
f.write(str(layers[-1])+'\n')
f.write('Model region\t'+str(xy_lim)+'\n')
f.write('Loss tolerance\t'+str(loss_tol)+'\n')
f.write('Weight PDE\t'+str(w_pde)+'\n')
f.write('Weight DS-u\t'+str(w_dsu)+'\n')
f.write('Weight DS-T\t'+str(w_dst)+'\n')
f.write('Weight FS\t'+str(w_fs)+'\n')
f.write('Max iteration\t'+str(ite_max)+'\n')
f.write('Grid width PDE\t'+str(grid_pde)+'\n')
f.write('Grid width DS\t'+str(grid_ds)+'\n')
f.write('Grid width FS\t'+str(grid_fs)+'\n')
f.write('Sampling PDE\t'+samp_pde+'\n')
f.write('Sampling DS\t'+samp_ds+'\n')
f.write('Sampling FS\t'+samp_fs+'\n')
f.write('Batch size PDE\t'+str(n_pde)+'\n')
f.write('Batch size DS\t'+str(n_ds)+'\n')
f.write('Batch size FS\t'+str(n_fs)+'\n')

''' PINN model '''
f.close()

if fault_type == 'vertical':
    fault_a = 0.
    fault = cp.fault_straight(fault_d, 0.)
elif fault_type == 'straight':
    fault = cp.fault_straight(fault_d, fault_a)
elif fault_type == 'parabolic':
    fault = cp.fault_parabolic(fault_d, fault_a)
elif fault_type == 'buried':
    fault_a = 0.
    fault = cp.fault_buried(fault_d)

if slip_type == 'uniform_slip':
    slip = cp.slip_uniform_slip(slip_max)
elif slip_type == 'uniform_stress':
    slip = cp.slip_uniform_stress(fault_d, slip_max)
elif slip_type == 'tapered_stress':
    slip = cp.slip_tapered_stress(fault_d, slip_max)

if topo_type == 'flat':
    topo = cp.topo_gauss(0., 0., 1., fault_a)
elif topo_type == 'gauss':
    topo = cp.topo_gauss(topo_a, topo_m, topo_l, fault_a)

if medium_type == 'uniform':
    medium = cp.medium_uniform()
elif medium_type == 'gauss':
    medium = cp.medium_gauss(medium_mu_b, medium_mu_p, medium_mx, medium_my, medium_l)

xy_min = np.array([-xy_lim, -xy_lim])
xy_max = np.array([xy_lim, fault_d + topo.ymax])
rp_min = np.array([0., 0.])
rp_max = np.array([xy_lim, 2 * np.pi])

if transfer == None:
    pinn = cp.pinn_dislocation(device, layers, xy_min, xy_max, rp_min, rp_max, fault, slip, topo, medium).to(device)
else:
    pinn = torch.load('result/model_'+transfer+'.ckpt')
    pinn.fault = fault
    pinn.slip = slip
    pinn_topo = topo
    pinn.medium = medium
optimizer = torch.optim.Adam(pinn.parameters())

''' Optimization '''
pinn_opt, ite_opt, loss_opt = cp.optimization(filename, pinn, optimizer, loss_tol, w_pde, w_dsu, w_dst, w_fs, ite_max, grid_pde, grid_ds, grid_fs, samp_pde, samp_ds, samp_fs, n_pde, n_ds, n_fs)

torch.save(pinn_opt, 'result/model_'+filename+'.ckpt')
f = open('result/parameter_'+filename+'.dat','a')
f.write('\nOptimal step\t'+str(ite_opt)+'\n')
f.write('Optimal loss\t'+str('%.4e'%loss_opt)+'\n')
end = time.time()
f.write('Total time\t'+str('%.2f'%(end - start))+' sec\n')
f.close()
print(filename)
print('Optimal step', ite_opt)
print('Optimal loss', '%.4e'%loss_opt)
print('Time', '%.2f'%(end - start), 'sec')
