# Supplementary material for: Physics-informed deep learning approach for modeling crustal deformation
Source: Nat Commun. 2022 Nov 19;13:7092. doi: 10.1038/s41467-022-34922-1 (PMC9675849; doi:10.1038/s41467-022-34922-1)
Supplement: Supplementary file 3 — Supplementary Software 1 [file 41467_2022_34922_MOESM3_ESM.zip › programs/plot.py]

import numpy as np
import time
import matplotlib.pyplot as plt

filename = '1A'

d_max = 0.5
s_max = 0.5

'''
Main Code
'''

start = time.time()
print(filename)

print('Bulk')
dat = np.loadtxt('result/estimation_bulk_'+filename+'.dat').T

plt.figure()
plt.scatter(dat[0], dat[1], c=dat[2], marker='.', vmin=-d_max, vmax=d_max, cmap='Spectral_r')
plt.xlim(dat[0].min(), dat[0].max())
plt.ylim(dat[1].min(), dat[1].max())
plt.xlabel('x')
plt.ylabel('y')
plt.title('Displacement')
plt.colorbar()
plt.axes().set_aspect('equal')
plt.savefig('figure/'+filename+'/bulk_d.png')
plt.close()

plt.figure()
plt.scatter(dat[0], dat[1], c=dat[3], marker='.', vmin=-s_max, vmax=s_max, cmap='Spectral_r')
plt.xlim(dat[0].min(), dat[0].max())
plt.ylim(dat[1].min(), dat[1].max())
plt.xlabel('x')
plt.ylabel('y')
plt.title('Strain x')
plt.colorbar()
plt.axes().set_aspect('equal')
plt.savefig('figure/'+filename+'/bulk_ex.png')
plt.close()

plt.figure()
plt.scatter(dat[0], dat[1], c=dat[4], marker='.', vmin=-s_max, vmax=s_max, cmap='Spectral_r')
plt.xlim(dat[0].min(), dat[0].max())
plt.ylim(dat[1].min(), dat[1].max())
plt.xlabel('x')
plt.ylabel('y')
plt.title('Strain y')
plt.colorbar()
plt.axes().set_aspect('equal')
plt.savefig('figure/'+filename+'/bulk_ey.png')
plt.close()

print('Fault')
dat = np.loadtxt('result/estimation_ds_'+filename+'.dat').T

plt.figure()
plt.plot(dat[1], dat[4], c='k')
plt.xlim(dat[1].min(), dat[1].max())
plt.xlabel('y')
plt.ylabel('u(S+) - u(S-)')
plt.title('Displacement discontinuity')
plt.savefig('figure/'+filename+'/ds_d+-.png')
plt.close()

plt.figure()
plt.plot(dat[1], dat[5], label='+')
plt.plot(dat[1], dat[6], label='-')
plt.xlim(dat[1].min(), dat[1].max())
plt.legend()
plt.xlabel('y')
plt.ylabel('ex')
plt.title('Strain x')
plt.savefig('figure/'+filename+'/ds_ex.png')
plt.close()

plt.figure()
plt.plot(dat[1], dat[8], label='+')
plt.plot(dat[1], dat[9], label='-')
plt.xlim(dat[1].min(), dat[1].max())
plt.legend()
plt.xlabel('y')
plt.ylabel('ey')
plt.title('Strain y')
plt.savefig('figure/'+filename+'/ds_ey.png')
plt.close()

plt.figure()
plt.plot(dat[1], dat[13], label='+')
plt.plot(dat[1], dat[14], label='-')
plt.xlim(dat[1].min(), dat[1].max())
plt.legend()
plt.xlabel('y')
plt.ylabel('T')
plt.title('Traction continuity')
plt.savefig('figure/'+filename+'/ds_t.png')
plt.close()

dat = np.loadtxt('result/estimation_fs_'+filename+'.dat').T

plt.figure()
plt.plot(dat[0], dat[2], c='k')
plt.xlim(dat[0].min(), dat[0].max())
plt.xlabel('x')
plt.ylabel('u')
plt.title('Displacement (ground surface)')
plt.savefig('figure/'+filename+'/fs_d.png')
plt.close()

plt.figure()
plt.plot([dat[0].min(), dat[0].max()], [0, 0], c='k', ls='dashed')
plt.plot(dat[0], dat[3], c='b', label='x')
plt.plot(dat[0], dat[4], c='r', label='y')
plt.plot(dat[0], dat[7], c='g', label='T')
plt.xlim(dat[0].min(), dat[0].max())
plt.xlabel('x')
plt.ylabel('s')
plt.title('Strain (ground surface)')
plt.legend()
plt.savefig('figure/'+filename+'/fs_e.png')
plt.close()

print('Medium')
ds = np.loadtxt('result/estimation_ds_'+filename+'.dat').T
dat = np.loadtxt('result/estimation_medium_'+filename+'.dat').T

plt.figure()
plt.scatter(dat[0], dat[1], c=dat[2], marker='.', cmap='viridis_r')
plt.plot(ds[0], ds[1], c='w')
plt.xlim(dat[0].min(), dat[0].max())
plt.ylim(dat[1].min(), dat[1].max())
plt.xlabel('x')
plt.ylabel('y')
plt.title('Shear modulus')
plt.colorbar()
plt.axes().set_aspect('equal')
plt.savefig('figure/'+filename+'/medium.png')
plt.close()

plt.figure()
v_max = np.abs(dat[3]).max()
plt.scatter(dat[0], dat[1], c=dat[3], marker='.', vmin=-v_max, vmax=v_max, cmap='Spectral_r')
plt.plot(ds[0], ds[1], c='g')
plt.xlim(dat[0].min(), dat[0].max())
plt.ylim(dat[1].min(), dat[1].max())
plt.xlabel('x')
plt.ylabel('y')
plt.title('Shear modulus x-deriv')
plt.colorbar()
plt.axes().set_aspect('equal')
plt.savefig('figure/'+filename+'/medium_x.png')
plt.close()

plt.figure()
v_max = np.abs(dat[4]).max()
plt.scatter(dat[0], dat[1], c=dat[4], marker='.', vmin=-v_max, vmax=v_max, cmap='Spectral_r')
plt.plot(ds[0], ds[1], c='g')
plt.xlim(dat[0].min(), dat[0].max())
plt.ylim(dat[1].min(), dat[1].max())
plt.xlabel('x')
plt.ylabel('y')
plt.title('Shear modulus y-deriv')
plt.colorbar()
plt.axes().set_aspect('equal')
plt.savefig('figure/'+filename+'/medium_y.png')
plt.close()

end = time.time()
print('Time', '%.2f'%(end - start), 'sec')
