# Supplementary material for: Physics-informed deep learning approach for modeling crustal deformation
Source: Nat Commun. 2022 Nov 19;13:7092. doi: 10.1038/s41467-022-34922-1 (PMC9675849; doi:10.1038/s41467-022-34922-1)
Supplement: Supplementary file 3 — Supplementary Software 1 [file 41467_2022_34922_MOESM3_ESM.zip › programs/readme.txt]

Source programs of:
Physics-Informed Deep Learning Approach for Modeling Crustal Deformation

Tomohisa Okazaki
September 2022

System requirements:
Windows 10
Python 3.8.3
Pytorch 1.7.0

Installation guide:
Install is not required to run the programs.

Instructions:
The results in the article can be reproduced with the parameters presented below.
(Results can be different because of stochastic optimization.)
Expected outputs are shown in Figures 2-4.
Expected runtime is shown in Table 1.

*** Input Parameters ***

filename: arbitrary character string to distinguish output files
transfer: filename of the trained NN model used as the initial NN parameters

Continuous Media:
optimization.py
estimation.py
plot.py

* Model 1A

filename = '1A'
transfer = None

fault_type = 'vertical'
slip_type = 'uniform_slip'
topo_type = 'flat'
medium_type = 'uniform'
fault_d = 1.
slip_max = 1.

* Model 1B

filename = '1B'
transfer = None

fault_type = 'buried'
slip_type = 'uniform_slip'
topo_type = 'flat'
medium_type = 'uniform'
fault_d = 1.
slip_max = 1.

* Model 1C

filename = '1C'
transfer = '1A'

fault_type = 'vertical'
slip_type = 'tapered_stress'
topo_type = 'flat'
medium_type = 'uniform'
fault_d = 1.
slip_max = 1.

* Model 2A

filename = '2A'
transfer = None

fault_type = 'parabolic'
slip_type = 'uniform_slip'
topo_type = 'gauss'
medium_type = 'gauss'
fault_d = 1.
fault_a = 0.5
slip_max = 1.
topo_a = 0.5
topo_m = -1.
topo_l = 2.
medium_mu_b = 1.
medium_mu_p = 0.2
medium_mx = -1.
medium_my = 1.
medium_l = 2.

* Model 2B

filename = '2B'
transfer = '2A'

fault_type = 'parabolic'
slip_type = 'tapered_stress'
topo_type = 'gauss'
medium_type = 'gauss'
fault_d = 1.
fault_a = 0.5
slip_max = 1.
topo_a = 0.5
topo_m = -1.
topo_l = 2.
medium_mu_b = 1.
medium_mu_p = 0.2
medium_mx = -1.
medium_my = 1.
medium_l = 2.

Discontinuous Media:
optimization_mb.py
estimation_mb.py
plot.py

* Model 3A

filename = '3A'
transfer = '1B'

fault_type = 'buried'
slip_type = 'uniform_slip'
topo_type = 'flat'
medium_type = 'bi'
fault_d = 1.
slip_max = 1.
medium_mu1 = 2.
medium_mu2 = 1.

* Model 3B

filename = '3B'
transfer = '1B'

fault_type = 'buried'
slip_type = 'uniform_slip'
topo_type = 'flat'
medium_type = 'tri'
fault_d = 1.
slip_max = 1.
medium_mu1 = 1.
medium_mu2 = 2.
medium_l = 1.
